# Supplementary material for: Virtual Visits for Acute, Nonurgent Care: A Claims Analysis of Episode-Level Utilization
Source: J Med Internet Res. 2017 Feb 17;19(2):e35. doi: 10.2196/jmir.6783 (PMC5336603; doi:10.2196/jmir.6783)
Supplement: Multimedia Appendix 1 [file jmir_v19i2e35_app1.xlsx]

## Sheet: suppl_icd9
Supplemental Table 1. Diagnosis Codes
Condition	ICD 9 Diagnosis Codes
Bronchitis	490.xx
	466.xx
	491.xx
Conjunctivitis	372.xx
	373.xx
	077.xx
Cough	786.2x
Dermatitis	692.xx
	693.xx
	691.8x
Digestive symptoms - Nausea/vomiting, diarrhea	787.0x
	787.91
Ear disorders - ear pain	388.6x
	388.7x
Influenza	487.xx
Pharyngitis	462.xx
	463.xx
Sinusitis	461.xx
	473.xx
Upper respiratory infection	460.xx
	465.xx
Urinary tract infection	595.xx
	599.xx
