# Supplementary material for: Virtual Visits for Acute, Nonurgent Care: A Claims Analysis of Episode-Level Utilization
Source: J Med Internet Res. 2017 Feb 17;19(2):e35. doi: 10.2196/jmir.6783 (PMC5336603; doi:10.2196/jmir.6783)
Supplement: Multimedia Appendix 2 [file jmir_v19i2e35_app2.xlsx]

## Sheet: suppl_costs_conditions
Supplemental Table 2a. Adjusted mean index visit medical costs, by condition
	Virtual	RHC			UCC			ED			PCP
Condition	mean	mean	relative	P value	mean	relative	P value	mean	relative	P value	mean	relative	P value
Bronchitis	48.66	76.7733	1.57775	<.0001	133.775	2.74917	<.0001	1393.9	28.6456	<.0001	108.588	2.23156	<.0001
Conjunctivitis	48.59	64.7878	1.33336	<.0001	126.005	2.59322	<.0001	892.849	18.3752	<.0001	110.07	2.26528	<.0001
Cough	48.66	78.7169	1.61769	<.0001	146.11	3.00266	<.0001	1839.52	37.8034	<.0001	115.36	2.37073	<.0001
Dermatitis	48.54	63.7959	1.31429	<.0001	134.948	2.78014	<.0001	1091.91	22.4952	<.0001	122.228	2.51809	<.0001
Digestive symptoms	48.65	72.8973	1.4984	<.0001	139.164	2.86051	<.0001	2403.19	49.3975	<.0001	122.529	2.51859	<.0001
Ear disorders	48.65	71.3254	1.46609	<.0001	125.468	2.579	<.0001	844.59	17.3605	<.0001	108.175	2.22354	<.0001
Influenza	48.8	86.3519	1.76951	<.0001	151.552	3.10558	<.0001	1550.96	31.782	<.0001	115.565	2.36813	<.0001
Pharyngitis	48.79	83.1815	1.70489	<.0001	141.716	2.90461	<.0001	986.561	20.2206	<.0001	109.939	2.25331	<.0001
Sinusitis	48.59	73.5024	1.51271	<.0001	131.488	2.70608	<.0001	1446.23	29.764	<.0001	106.083	2.18322	<.0001
Upper respiratory infection	48.71	78.2011	1.60544	<.0001	134.14	2.75385	<.0001	1138.29	23.3688	<.0001	105.561	2.16712	<.0001
Urinary tract infection	48.52	62.1019	1.27992	<.0001	130.958	2.69905	<.0001	2291.07	47.2192	<.0001	117.364	2.41887	<.0001
Total sample	48.63	73.7175	1.51589	<.0001	133.599	2.74725	<.0001	1404.08	28.8728	<.0001	109.25	2.24656	<.0001
Equal-weighted mean	48.6492	73.7794	1.51656		135.743	2.79025		1440.26	29.6051		112.559	2.31369
Supplemental Table 2b. Adjusted mean follow-up medical costs, by condition
	Virtual	RHC			UCC			ED			PCP
Condition	mean	mean	relative	P value	mean	relative	P value	mean	relative	P value	mean	relative	P value
Bronchitis	224.66	197.352	0.878447	0.3342	243.761	1.08502	0.5492	625.773	2.78542	<.0001	277.796	1.23652	0.1131
Conjunctivitis	155.74	170.816	1.0968	0.4994	223.83	1.4372	0.0084	333.015	2.13828	<.0001	282.249	1.81231	<.0001
Cough	133.2	204.722	1.53695	0.0366	332.903	2.49927	<.0001	485.729	3.64662	<.0001	269.065	2.02001	0.0009
Dermatitis	174.2	142.395	0.817422	0.3456	305.608	1.75435	0.0109	374.018	2.14706	0.0004	180.784	1.0378	0.8637
Digestive symptoms	338.39	442.393	1.30735	0.3359	759.529	2.24454	0.0027	704.296	2.08132	0.0069	657.338	1.94255	0.0126
Ear disorders	120.12	105.72	0.880117	0.6087	160.966	1.34004	0.244	293.035	2.43952	0.0005	129.761	1.08026	0.7594
Influenza	215.59	212.912	0.987578	0.9571	187.369	0.869097	0.5552	482.402	2.23759	0.0006	398.21	1.84707	0.0098
Pharyngitis	231.82	146.579	0.632295	0.0029	137.904	0.594877	0.0009	352.892	1.52227	0.0073	189.173	0.816033	0.18
Sinusitis	210.17	177.402	0.844087	0.009	188.862	0.898616	0.0996	581.387	2.76627	<.0001	240.908	1.14625	0.0351
Upper respiratory infection	191.59	223.443	1.16626	0.0926	264.928	1.38279	0.0004	430.548	2.24723	<.0001	235.629	1.22986	0.0226
Urinary tract infection	186.12	308.861	1.65947	<.0001	554.347	2.97844	<.0001	1602.94	8.61237	<.0001	572.03	3.07345	<.0001
Total sample	200.38	204.264	1.01939	0.6187	266.032	1.32764	<.0001	584.417	2.91655	<.0001	287.958	1.43706	<.0001
Equal-weighted mean	198.498	211.405	1.06502		302.17	1.52228		570.871	2.87595		310.075	1.5621
Supplemental Table 2c. Adjusted mean pharmacy costs, by condition
	Virtual	RHC			UCC			ED			PCP
Condition	mean	mean	relative	P value	mean	relative	P value	mean	relative	P value	mean	relative	P value
Bronchitis	101.82	105.721	1.03832	0.6936	96.8832	0.951515	0.6028	96.6317	0.949044	0.5879	117.837	1.15731	0.1328
Conjunctivitis	78.39	80.3503	1.02501	0.8371	80.3664	1.02521	0.8369	85.7294	1.09363	0.4632	104.983	1.33924	0.0143
Cough	92	86.7117	0.942518	0.7359	112.347	1.22116	0.2527	87.3994	0.949994	0.7661	89.5313	0.973167	0.8778
Dermatitis	69.04	91.3763	1.32353	0.146	68.2028	0.987874	0.9497	95.334	1.38085	0.0954	141.484	2.0493	0.0003
Digestive symptoms	86.07	81.0415	0.941576	0.7193	64.9918	0.755104	0.097	55.2717	0.642171	0.0096	62.014	0.720507	0.0545
Ear disorders	100.22	92.413	0.922101	0.7589	85.7699	0.855816	0.5685	82.8696	0.826876	0.4772	80.2838	0.801076	0.3907
Influenza	175.81	221.984	1.26263	0.3584	105.658	0.600976	0.0431	165.01	0.938568	0.797	181.273	1.03107	0.9023		5	2	3	4	5	2	3	4	5	2	3	4	5	2	3	4	5	2	3	4	5
Pharyngitis	121.2	84.0441	0.693433	0.0216	51.6733	0.426348	<.0001	42.2474	0.348576	<.0001	73.88	0.609571	0.0015		<.0001	0.2171	0.0135	<.0001	<.0001	0.0469	0.5489	<.0001	0.1311	0.5495	<.0001	<.0001	<.0001	<.0001	<.0001	<.0001	<.0001	<.0001	<.0001	<.0001	<.0001
Sinusitis	90.45	100.846	1.11494	0.0274	103.244	1.14145	0.0076	99.0968	1.0956	0.0652	118.997	1.31561	<.0001
Upper respiratory infection	81.51	73.9453	0.907193	0.2415	85.5778	1.04991	0.5646	58.6346	0.719355	<.0001	73.3781	0.900234	0.2092		5	2	3	4	5	2	3	4	5	2	3	4	5	2	3	4	5	2	3	4	5	2	3	4	5
Urinary tract infection	59.32	125.643	2.11806	<.0001	105.325	1.77553	<.0001	122.885	2.07156	<.0001	111.469	1.87911	<.0001		-0.2218	0.2332	-0.5092	-0.0634	0.0306	-0.0602	-0.2809	-0.4429	-0.3278	-0.3661	-0.8525	-1.0539	-0.495	0.1088	0.1323	0.0913	0.2743	-0.0974	0.0487	-0.3294	-0.1051	0.7505	0.5741	0.7283	0.6308
Total sample	89.9	97	1.08	0.0166	92	1.03	0.4432	86	0.96	0.2126	104	1.15	<.0001		0.3907	0.3584	0.0431	0.797	0.9023	0.7193	0.097	0.0096	0.0545	0.0216	<.0001	<.0001	0.0015	0.0274	0.0076	0.0652	<.0001	0.2415	0.5646	<.0001	0.2092	<.0001	<.0001	<.0001	<.0001
Equal-weighted mean	95.9845	104.007	1.11721		87.2762	0.98099		90.1008	1.00147		105.012	1.16147
