# Supplementary material for: Virtual Visits for Acute, Nonurgent Care: A Claims Analysis of Episode-Level Utilization
Source: J Med Internet Res. 2017 Feb 17;19(2):e35. doi: 10.2196/jmir.6783 (PMC5336603; doi:10.2196/jmir.6783)
Supplement: Multimedia Appendix 3 [file jmir_v19i2e35_app3.xlsx]

## Sheet: suppl_winsorized
Supplemental Table 3. Comparing original and Winsorized adjusted costs (sensitivity analysis)
	Virtual original mean	Virtual Winsorized mean	RHC original ratio	RHC Winsorized ratio	UCC original ratio	UCC Winsorized ratio	ED original ratio	ED Winsorized ratio	PCP original ratio	PCP Winsorized ratio
Index, medical	48.63	49	1.52 (1.49-1.54)	1.50 (1.48-1.52)	2.75 (2.70-2.79)	2.71 (2.67-2.75)	28.87 (28.39-29.36)	26.01 (25.63-26.39)	2.25 (2.21-2.28)	2.18 (2.15-2.21)
Follow up, medical	200.38	95.8977	1.02 (.95-1.10)	.89 (.83-.95)	1.33 (1.23-1.43)	.95 (.89-1.02)	2.92 (2.70-3.15)	2.88 (2.69-3.08)	1.44 (1.33-1.55)	1.34 (1.25-1.44)
Pharmacy	89.9	64.2495	1.08 (1.01-1.15)	1.09 (1.03-1.15)	1.03 (.96-1.09)	1.05 (.99-1.12)	.96 (.90-1.02)	.98 (.93-1.04)	1.15 (1.08-1.23)	1.18 (1.11-1.25)
